# Supplementary material for: Age-specific effects of hemoglobin A1c, blood pressure, and cholesterol levels on incident cardiovascular diseases among adults with diabetes in China: a 10-year prospective cohort study
Source: Life Metab. 2026 Apr 3;5(3):loag008. doi: 10.1093/lifemeta/loag008 (PMC13134377; doi:10.1093/lifemeta/loag008)
Supplement: loag008_Supplementary_Data [file loag008_supplementary_data.zip]

Archive with 4 entries (4 files):
- 09-Apr-2026_090622_Supplementary_Information--Clear.docx
- 15-Apr-2026_080644_Supplementary_Information--Clear.docx
- 17-Apr-2026_054442_Supplementary_Information--Clear.docx
- Supplementary_Information--Clear.docx
